# Supplementary material for: Structural Diversity of Di-Metalized Arginine Evidenced by Infrared Multiple Photon Dissociation (IRMPD) Spectroscopy in the Gas Phase
Source: Molecules. 2021 Oct 29;26(21):6546. doi: 10.3390/molecules26216546 (PMC8587954; doi:10.3390/molecules26216546)
Supplement: Supplementary file 1 [file molecules-26-06546-s001.zip]

Archive with 1 entries (1 files):
- molecules-1412431-supplementary.pdf
